# Supplementary material for: Conclusive Insight into the Coordination Complexes of a Flexible Bis(β‐diketonato) Ligand and Their Phase‐Dependent Structure: A Multi‐Technique Approach
Source: Chemistry. 2025 May 13;31(32):e202500697. doi: 10.1002/chem.202500697 (PMC12144875; doi:10.1002/chem.202500697)
Supplement: Supplementary file 2 — Supporting Information [file CHEM-31-e202500697-s001.xyz]

43
Thermodynamically most stable conformer of [Zn(bdhb)]
  Zn  1.53688336022575     -0.59522589292053      0.02368652378779
  O   2.92426315176407      0.52357572583474      0.81864642646753
  O   0.71649373133069      0.81279470769135     -1.11165554233054
  O   0.21570378231123     -1.21177823358145      1.36404106964336
  O   1.57556556549820     -2.26707559596457     -1.00566130910534
  C   3.85825521982464      2.54097391499535      1.57766584767936
  C   2.83132353848248      1.80531810374690      0.77082395156683
  C   1.88482805723450      2.53693432512345      0.04961982911744
  C   0.90281538870716      2.04247787126625     -0.82235406144284
  C   -0.05244048718504      3.01830042183982     -1.44863668162200
  C   -1.29116387179324      3.24860050627226     -0.55468990447191
  C   -2.12532578046318      2.01980441908803     -0.34289697083823
  C   -3.06191190882699      1.62484174565754     -1.29536773963254
  C   -3.80709945877413      0.46854585289865     -1.11078326995280
  C   -3.62240526063538     -0.30982643759755      0.02323276528391
  C   -2.68997915039064      0.06131912554444      0.99060848955486
  C   -1.95733827357806      1.22782821917951      0.79011937371139
  C   -2.45232003065991     -0.79320276998209      2.20420738649462
  C   -1.88113123918790     -2.17560324971707      1.86639507778821
  C   -0.64107358435273     -2.09353781348144      1.01508434851519
  C   -0.50696011961505     -2.97279774115009     -0.06698611792194
  C   0.56775250673043     -3.06128110196917     -0.95832878093892
  C   0.58308927095724     -4.16513272410440     -1.97200137276552
  H   4.85405200643777      2.27747257019642      1.22093920997433
  H   3.73792604716917      3.61827140089213      1.52482779910817
  H   3.80010737404798      2.22405459999483      2.61866089968001
  H   1.92941712819285      3.61044054305743      0.15457247953758
  H   0.43676809823590      3.97733419686392     -1.61110002704849
  H   -0.37178537207551      2.62531762414173     -2.41210696452301
  H   -0.96082765358318      3.64457299397229      0.40521306473531
  H   -1.89232012580137      4.02382674626945     -1.03001581656299
  H   -3.20931500679210      2.22746360029545     -2.18359755082166
  H   -4.53830701604608      0.17455838055545     -1.85267064678429
  H   -4.20896267705217     -1.21021633451333      0.15899565889775
  H   -1.22248835072262      1.51908730555096      1.53092632158303
  H   -1.77138742283758     -0.27927707282117      2.87821272660801
  H   -3.38636573852798     -0.94249731201569      2.74812946184945
  H   -1.62272527927527     -2.68755538202680      2.79732307874340
  H   -2.62806600237790     -2.78948547145845      1.36844857150577
  H   -1.30559307674609     -3.68471337985641     -0.20764187501579
  H   -0.28641041682873     -4.81080764474290     -1.90158673894620
  H   0.63308485967997     -3.73931860938398     -2.97393409449597
  H   1.48306734269883     -4.76507489174125     -1.83720633401232
54
Thermodynamically most stable conformer of [Zn(bdhb)(py)]
  Zn  1.07172595279212     -0.08204533605130      0.04427667841991
  O   0.93145261385939     -1.81484324223678     -1.12330694335477
  O   0.09521720329188     -1.02398706028655      1.53780862462923
  O   -0.23448847784917      0.82592718397428     -1.20820592673761
  O   1.26402108435796      1.67146371557325      1.13844049208573
  C   -0.19360354385579     -3.65665476022460     -2.07134407672409
  C   0.01393009095037     -2.67694927109527     -0.94935543383598
  C   -0.80158007185708     -2.77366192376007      0.18782048697222
  C   -0.73400691098655     -1.97540399556879      1.33175876684505
  C   -1.73925912501390     -2.21242910944082      2.42984770137240
  C   -2.67964225263113     -1.00734871897115      2.59819533407965
  C   -3.34530819574778     -0.60414788434947      1.31310548550470
  C   -4.22783120202366     -1.46469846464787      0.66013930190594
  C   -4.78779330004830     -1.10515353973315     -0.55573151546819
  C   -4.47745097822625      0.11885896125622     -1.13596768763314
  C   -3.61207950436819      1.00304354355612     -0.49839948361116
  C   -3.05875523508564      0.62245581834700      0.72438009411774
  C   -3.26534422434957      2.32453318497121     -1.12101396352224
  C   -1.93687454809453      2.31741610379135     -1.90118216274074
  C   -0.75603659791930      1.97454170761694     -1.02700745618014
  C   -0.35933467735610      2.91694002263171     -0.07142549948776
  C   0.59333331267122      2.73502557847540      0.93631202542892
  C   0.85986241481905      3.86625545575050      1.89117626195084
  H   0.74878669045662     -4.15446440409178     -2.29854270272803
  H   -0.94683163840744     -4.40557245686973     -1.84488710622412
  H   -0.49229027220275     -3.11610126144027     -2.96986351594548
  H   -1.56123062219870     -3.53985616176123      0.17793868577366
  H   -2.31757294457715     -3.10989478795082      2.22302165316971
  H   -1.20385019727673     -2.37184541271629      3.36749201640400
  H   -3.42791841188230     -1.26518340875747      3.34946363230705
  H   -2.11041819713133     -0.16634680641230      2.98873870744305
  H   -4.47219078930436     -2.42213754905947      1.10351943705838
  H   -5.47277424432919     -1.77878789504159     -1.05434346473683
  H   -4.91882453285156      0.39383054564631     -2.08636955817638
  H   -2.37823636880899      1.29876076770914      1.22632924864713
  H   -4.05512733491867      2.62139161962942     -1.81075994446642
  H   -3.21346521567170      3.09257293339244     -0.34977618004390
  H   -1.98797150430680      1.59055913295928     -2.70923332500575
  H   -1.79442824022302      3.30599794408368     -2.34006006825560
  H   -0.88092827381176      3.86283431448904     -0.08477436154787
  H   0.27975004775573      4.75582614350981      1.66404906323780
  H   0.63186522936771      3.54422037173612      2.90736952840606
  H   1.92019544808569      4.11771744901873      1.86854603515283
  N   3.15595786328070     -0.14694849626784     -0.19828356229182
  C   3.85808817711305      0.97741856813975     -0.39483123263794
  C   5.22989903622370      0.97014371036386     -0.56873290345962
  C   5.90380075389979     -0.24126275164878     -0.52927158456423
  C   5.17829538996689     -1.40455642955259     -0.32078166606585
  C   3.80701273832383     -1.31780848804424     -0.16480198327705
  H   3.29151129928664      1.89630521911043     -0.40287134170780
  H   5.75504680235003      1.89999790975367     -0.73053593175703
  H   6.97660919960638     -0.27819499289615     -0.65862562922405
  H   5.66280781676363     -2.36902959968963     -0.28073234977739
  H   3.19764732329305     -2.19628209701958     -0.01542330832301
56
Thermodynamically most stable conformer of [Zn(bdhb)(thf)]
  Zn  1.05746790197626     -0.18024556481243     -0.44942593768429
  O   1.49981957129910     -1.95610079367311      0.36220785129813
  O   -0.38950144273840     -1.06887635694602     -1.61306816620336
  O   0.04460847655227      0.84940384244442      0.93199819957369
  O   1.26173018622921      1.33211181095250     -1.74842198480784
  C   1.04743983107596     -4.02488270991464      1.38582639160683
  C   0.66245591901692     -2.92104056797034      0.44405018941338
  C   -0.54030089201148     -3.01553047667851     -0.25927679620969
  C   -0.99787386427287     -2.12155125583257     -1.23757943137788
  C   -2.30846028222967     -2.42077809024425     -1.92414251020624
  C   -3.24450061992412     -1.20772145330843     -1.96323262761309
  C   -3.49647612436050     -0.61486443892259     -0.60568425907651
  C   -4.12438447113874     -1.35279605799061      0.39751654633182
  C   -4.31335744630023     -0.80607304422567      1.65825658049719
  C   -3.87683438545053      0.48290050326596      1.93589581995808
  C   -3.25415231243464      1.24348201376775      0.95004288591346
  C   -3.07701808030321      0.67806722071834     -0.31125589099852
  C   -2.74060188386417      2.62093904629182      1.24893750672849
  C   -1.27758268612827      2.63615300788675      1.73594771375501
  C   -0.33663229658390      2.04798465944329      0.71671325969247
  C   0.00196715076224      2.83971656043299     -0.38854764444413
  C   0.74955163153707      2.47835668018270     -1.51628511528431
  C   0.98094001444200      3.50999587633723     -2.58415881878588
  H   2.01309176652520     -4.43397037739734      1.08869312099066
  H   1.16990166849874     -3.62006843894730      2.39044019609344
  H   0.31648606486349     -4.82725731101218      1.41326065798065
  H   -1.15920652961512     -3.87585379044599     -0.05519814768028
  H   -2.09106964088940     -2.72914668023469     -2.95007969167376
  H   -2.79605626297415     -3.26273702247510     -1.43798287572358
  H   -2.81771185346445     -0.44769128859966     -2.61356795535198
  H   -4.18547366756233     -1.52339058886439     -2.41718865713934
  H   -4.46745008431825     -2.35917668247644      0.19125366501402
  H   -4.80592618579946     -1.38550514109407      2.42846022938415
  H   -4.02435302014923      0.90339140439914      2.92342444521207
  H   -2.58276138453117      1.25689018612921     -1.08178525660958
  H   -2.81983164883203      3.24706409819157      0.36074235093918
  H   -3.35241507556169      3.08438622578756      2.02276899312540
  H   -0.99831424076832      3.66785853691714      1.95022810567731
  H   -1.19343313195845      2.05955652494651      2.65493521351718
  H   -0.38725818070358      3.84724212754010     -0.37901449646776
  H   2.05255932965620      3.64395931549449     -2.73109815668496
  H   0.57324658880806      3.15156365924955     -3.52928074761879
  H   0.53334881282292      4.47031722815966     -2.34727389655753
  O   3.08282320394301      0.42504949878145      0.28104811658864
  C   4.23673569517086     -0.13288200606193     -0.38019290491582
  C   5.43392060445961      0.34897774402643      0.43424289390903
  C   4.83459664265428      0.72314651140133      1.80622353818157
  C   3.36972029087063      0.33051715729898      1.69092505863569
  H   4.15728311676823     -1.22191836285588     -0.37076607852388
  H   4.21842383098500      0.21826154532576     -1.40770507138903
  H   6.18737026984659     -0.43096106162691      0.51198725933503
  H   5.89841643474620      1.21417722697433     -0.03186828183347
  H   5.31819433766166      0.20237936775807      2.62908539379463
  H   4.92891209580787      1.79150281760362      1.98564829351603
  H   3.19636650389597     -0.69558309037522      2.01984185243823
  H   2.68020669639277      0.99276553687755      2.20491173586000
65
Thermodynamically most stable conformer of cis-[Zn(bdhb)(py)2]
  Zn  0.87054840064888     -0.07535311327508      0.56680097500833
  O   1.71413812060190      1.47969102455523      1.70510683355949
  O   -0.93842152506587      0.38891505253953      1.56097059209946
  O   -0.05580660543634     -1.51907469560120     -0.63673851462244
  O   1.31153665496019     -1.58107850490225      1.95117167235121
  C   1.87455987323142      3.73862891045969      2.36236133323848
  C   1.05219876503576      2.52263955254763      2.02437051672179
  C   -0.34027596481434      2.62255445598312      2.08152329237832
  C   -1.25320239233525      1.57450649091995      1.86419998124663
  C   -2.72838696975791      1.90217675218300      2.00108564997162
  C   -3.66678232557854      0.69946700321220      2.00391885593076
  C   -3.76107662534269     -0.03178271146609      0.69406300438359
  C   -4.28556936251646      0.58851769266704     -0.43805607213334
  C   -4.34124525450707     -0.08713637089986     -1.65003626670618
  C   -3.86945807617197     -1.38846941547745     -1.74872536203195
  C   -3.35470117397848     -2.03656609529542     -0.62668771009834
  C   -3.32174353419095     -1.34672373995567      0.58032649714092
  C   -2.79030675317544     -3.42298272313089     -0.72393212008690
  C   -1.31682608951685     -3.45033885644984     -1.17239249613719
  C   -0.40687372061614     -2.67476241826458     -0.24600210224023
  C   -0.04218060919413     -3.27790230398456      0.96538248172746
  C   0.77545787904392     -2.73422259701059      1.96584009016626
  C   1.06579239988333     -3.57368573072438      3.18308317966718
  H   2.57884736763755      3.49362548584415      3.15732482382831
  H   2.46580537427149      4.02735314122089      1.49246168632606
  H   1.27081772665086      4.58670951468135      2.67337886090429
  H   -0.75493972025780      3.58252427405634      2.35580349474343
  H   -2.87562909799194      2.48481405718864      2.91206397386443
  H   -2.98960177057798      2.57891600703921      1.18311313307196
  H   -3.35735358995437      0.00422389561581      2.78280912243140
  H   -4.65922426971155      1.05976654049532      2.28325982576620
  H   -4.64570549865827      1.60837816521325     -0.37580852186451
  H   -4.74987600197752      0.40590654808857     -2.52284236778426
  H   -3.90368275955299     -1.90707699089735     -2.69942835795718
  H   -2.90362357216912     -1.83497348691361      1.45117440536821
  H   -2.87386755851825     -3.92245166244751      0.24078696749080
  H   -3.36713013109503     -4.01050552257635     -1.43912783219475
  H   -0.99530529568168     -4.49111167796810     -1.22632904748111
  H   -1.23408888008801     -3.01709558743619     -2.16763414081801
  H   -0.42159345494691     -4.27518681084358      1.13683588265369
  H   0.68626103604727     -3.06601887516950      4.07023281935539
  H   0.62506567042697     -4.56526699170317      3.13007122624208
  H   2.14396759874482     -3.67021467556316      3.31009569883735
  N   0.30498478737990      1.38268626517770     -1.00832130129405
  C   -0.93342432874433      1.35869465673163     -1.51240913828004
  C   -1.40562704640680      2.34046760994225     -2.36646602192788
  C   -0.56409723461962      3.38673489915659     -2.71349283243850
  C   0.72163175542118      3.41168223358020     -2.19252963261583
  C   1.11444440311821      2.39190816272715     -1.34341520054439
  H   -1.55501240762720      0.53101174964653     -1.20999289722306
  H   -2.41565929893740      2.28076145273193     -2.74483896877056
  H   -0.90366813668754      4.17043391729480     -3.37701968524643
  H   1.41035339314289      4.20842202883420     -2.43431712316910
  H   2.10201763755106      2.37585691881351     -0.90444130289394
  N   2.81496283468997     -0.36688660159635     -0.40470523544903
  C   2.87866983891423     -0.70385995962885     -1.69739035372328
  C   4.07688981224772     -0.95863408253502     -2.34148730970587
  C   5.25677176989820     -0.86229402076735     -1.61855375045444
  C   5.19259110268446     -0.51627186776247     -0.27695306304230
  C   3.95341885956892     -0.27705671163446      0.29200558889526
  H   1.93371850466482     -0.77089241800737     -2.21700052876178
  H   4.08008894377324     -1.22678724140734     -3.38815641560796
  H   6.20967603891218     -1.05493354131412     -2.09215878182229
  H   6.08653077608937     -0.43113029418851      0.32385817975106
  H   3.85380119896208      0.00128951395084      1.33054263130569
65
Thermodynamically most stable conformer of trans-[Zn(bdhb)(py)2]
  Zn  1.03192583948260      0.28730840607760     -0.00183277899220
  O   1.80443534077484      1.45392791993029      1.56471891688340
  O   0.11297533989310     -0.89359051249542      1.46977982071411
  O   0.11300662984025     -0.90681682515125     -1.46290324788133
  O   1.80569732844841      1.43866204737667     -1.57922310607752
  C   1.51398221148816      2.84732600754230      3.44363808231076
  C   1.13034468717956      1.63755903136854      2.63262700541381
  C   0.08385966590824      0.83284866077700      3.09507834934358
  C   -0.35987862944529     -0.37144901078907      2.52005664027125
  C   -1.48008907010318     -1.10988725245486      3.23129489336212
  C   -1.99551025311757     -2.36092126225855      2.52348559139896
  C   -2.71043293606770     -2.09506384722760      1.22772168743753
  C   -3.97407798871124     -1.50573511779039      1.21192716281374
  C   -4.60423617512618     -1.22757412989829      0.00629499200937
  C   -3.97497626749324     -1.51605349907157     -1.19738056574490
  C   -2.71128763098606     -2.10540143503766     -1.20905038709485
  C   -2.11237628902474     -2.40381549148248      0.01041089608493
  C   -1.99719261662224     -2.38208895707844     -2.50301944119897
  C   -1.48166931185688     -1.13708748715684     -3.22133718774744
  C   -0.36021184019270     -0.39350941159285     -2.51741784559925
  C   0.08399961571488      0.80536253456844     -3.10323119717523
  C   1.13117873355287      1.61350216341711     -2.64829191215339
  C   1.51493336717374      2.81614239168528     -3.46977456458246
  H   0.95958569544107      2.92868828312859      4.37446407216687
  H   2.58036453997552      2.81459983917416      3.66620717979110
  H   1.34089575253311      3.74659948753924      2.85112076061522
  H   -0.40531997121202      1.14202746116547      4.00835508217998
  H   -1.12577262623437     -1.38126039988412      4.22898860767880
  H   -2.29809818455349     -0.40634889584148      3.39978770157721
  H   -1.16278521965214     -3.03845707473597      2.34359434781379
  H   -2.67408168497910     -2.86897564705979      3.21123913015199
  H   -4.46592158935318     -1.26131886672698      2.14599702531284
  H   -5.58789138431942     -0.77561279301213      0.00472578429480
  H   -4.46748421966284     -1.27959945722534     -2.13315022050513
  H   -1.12457018710890     -2.83863925354622      0.01187135188317
  H   -1.16466826135052     -3.05854587681312     -2.31816347661608
  H   -2.67639225515970     -2.89538793686961     -3.18623824163498
  H   -1.12869351448237     -1.41664804560098     -4.21723903962068
  H   -2.29946394268665     -0.43443059622224     -3.39451583969346
  H   -0.40558443089181      1.10695231598999     -4.01882542429232
  H   1.34206168422218      3.72050307043760     -2.88498387605800
  H   2.58127573164011      2.78132429078601     -3.69219197782332
  H   0.96040808298817      2.88960957901623     -4.40118716881973
  N   -0.71497638642805      1.69815729823655     -0.00876037592280
  C   -1.97819369409635      1.26533334013458     -0.00721534654418
  C   -3.06099234269411      2.12882981080050     -0.01039828176627
  C   -2.82637084783910      3.49508212664491     -0.01537883862164
  C   -1.51427640533558      3.94675584698822     -0.01701873777281
  C   -0.49034679667288      3.01585056949700     -0.01356138084200
  H   -2.11431640356212      0.19623809439647     -0.00336368131013
  H   -4.06398331958596      1.72865372003123     -0.00893306822765
  H   -3.65003654096756      4.19612320747242     -0.01793194477170
  H   -1.28372926505268      5.00255223124417     -0.02086701659306
  H   0.54606523623154      3.32031478504071     -0.01454999991615
  N   2.79742729052567     -1.00001604509846      0.00524354024593
  C   2.66033036952386     -2.33061987490723     -0.00222854787324
  C   3.74567088232967     -3.18978838531440      0.00209693663718
  C   5.02387162674780     -2.65138902383651      0.01441136158639
  C   5.16818518337628     -1.27195081539106      0.02213143073585
  C   4.03084046546428     -0.48273588247540      0.01733143859154
  H   1.64690430880990     -2.70422988245427     -0.01239078061043
  H   3.58698515450779     -4.25852300442615     -0.00419042732453
  H   5.89250315439715     -3.29552038729786      0.01793784716956
  H   6.14474702573282     -0.80984199315618      0.03176915832106
  H   4.09548354132439      0.59580812361348      0.02364572271095
67
Thermodynamically most stable conformer of cis-[Zn(bdhb)(py)(thf)]
  Zn  0.69170624353049      0.11217015630440      0.81249084463947
  O   1.43646552764632      1.93720877943468      1.48866296651321
  O   -1.21488551264639      0.96995135744304      0.92585780900685
  O   0.00597895504656     -1.66998282287905     -0.00727602646887
  O   0.58736965211869     -0.75540552136417      2.68682345696748
  C   1.75063212826378      4.26412924632654      1.29003261710285
  C   0.88023366182254      3.04140439993222      1.17098114839708
  C   -0.43725176637193      3.20053990107162      0.73199773168508
  C   -1.40805484112366      2.18708818496867      0.64188832412688
  C   -2.79084020398511      2.58621445178169      0.16404975293440
  C   -3.85912117476841      1.50421760158408      0.28960520693315
  C   -3.66365408562716      0.31622545755514     -0.61083663112047
  C   -3.72901552072936      0.44661916661724     -1.99643589375420
  C   -3.51848513704528     -0.65296291633585     -2.81848869859101
  C   -3.23540568023548     -1.89503604834219     -2.26838074519846
  C   -3.18001787997529     -2.05484867499986     -0.88428183191857
  C   -3.40681776955826     -0.94380991423112     -0.07971007735264
  C   -2.82930729184613     -3.37815877148569     -0.27053681711736
  C   -1.31182231120653     -3.62906949791678     -0.17689983175261
  C   -0.59488174424286     -2.58099154514562      0.64229083597808
  C   -0.65877842320597     -2.68016946273065      2.03849671264038
  C   -0.07433635442077     -1.80726799740093      2.96481423425485
  C   -0.21825533989071     -2.11655203373532      4.43127156501396
  H   2.14781976611036      4.33156186788553      2.30275279152620
  H   2.60533267391677      4.16514913103541      0.61982692890925
  H   1.22383513277056      5.18450913700820      1.05401398593254
  H   -0.75444540787494      4.20293016724993      0.48073994558213
  H   -3.10620994280280      3.47939798625066      0.70613469401142
  H   -2.69762215400168      2.90206183315657     -0.87837525356388
  H   -3.90816868977008      1.16686013864774      1.32380723868316
  H   -4.82222801529897      1.96784570974237      0.06600995356891
  H   -3.93872023359114      1.41365651974675     -2.43758321701245
  H   -3.57095749059567     -0.53888328100353     -3.89367853725197
  H   -3.06113438244483     -2.74712612783879     -2.91451274548341
  H   -3.34478361533559     -1.05452028997160      0.99523845515347
  H   -3.25850783416754     -3.44478836996245      0.72876530462991
  H   -3.26322281310867     -4.18739663829908     -0.85893002195320
  H   -1.15580358565075     -4.61573002172490      0.26040326877229
  H   -0.88289398672021     -3.62862101665944     -1.17736525358324
  H   -1.19875841619805     -3.52664803604056      2.43786857950881
  H   -0.73070655875911     -1.29173518590963      4.92670690863753
  H   -0.76639650938279     -3.03552095818978      4.61850790217019
  H   0.77002225886674     -2.19387877739389      4.88449147579417
  N   0.91557238989478      0.79251996196792     -1.25751491704407
  C   -0.11287384790415      0.63777681807755     -2.09916017024044
  C   -0.11561688016550      1.17697479368791     -3.37360042352221
  C   0.98843778713584      1.90238633948085     -3.79557059348066
  C   2.05667260525577      2.06064394388772     -2.92465057835106
  C   1.97953483053703      1.49229036416881     -1.66510169304823
  H   -0.95248455916876      0.07165023592827     -1.72834277655935
  H   -0.97183416462530      1.02952083967296     -4.01548946862789
  H   1.01612335827447      2.33794726687696     -4.78509079463850
  H   2.93665033001284      2.61845762642018     -3.21106867682464
  H   2.78176314752175      1.59449093957721     -0.94932986916988
  O   2.86322340852922     -0.52903254401845      0.66621847250128
  C   3.71787156163427     -0.45871922986483      1.82203977777919
  C   5.05848912690327     -1.01021303595058      1.35001553573792
  C   4.69637821356136     -1.89370893497821      0.13758995005361
  C   3.18009108161677     -1.78312914624733      0.03814999625550
  H   3.73799436306516      0.57709739737045      2.14340452412741
  H   3.28731690473243     -1.07001944198695      2.61765010814215
  H   5.72387525063583     -0.20342025104863      1.05197549815124
  H   5.55027686591638     -1.57142239153840      2.14108196620959
  H   5.16732812077136     -1.51574914516523     -0.76688468123630
  H   5.00673939111017     -2.92783282745290      0.26709001364985
  H   2.79295791089708     -1.74753216786271     -0.97507541853227
  H   2.68021541134725     -2.59000578968417      0.57935653721635
67
Thermodynamically most stable conformer of trans-[Zn(bdhb)(py)(thf)]
  Zn  1.06986426205797     -0.15251354341012     -0.18210065909117
  O   1.88068281759829     -0.16085721581445     -2.08587930437966
  O   0.02060526139124      1.55939002503561     -0.73039313107525
  O   -0.03126975289645     -0.18446825997815      1.58065695908260
  O   1.82793828091630     -2.00314827692514      0.35125744637018
  C   1.75298609900743     -0.17447196232952     -4.43819607876583
  C   1.24966833706395      0.29338392842096     -3.09861796029537
  C   0.15717342017166      1.16369749338638     -3.06238064788456
  C   -0.39903922487503      1.74406213456504     -1.90975431821163
  C   -1.57694180975864      2.68276624740714     -2.10039400998870
  C   -2.19739999985367      3.23478860044152     -0.81888563267632
  C   -2.90634815909195      2.21169870661457      0.02517585062728
  C   -4.12889001509199      1.67248039026955     -0.37214680815208
  C   -4.75012469938576      0.69793883084419      0.39766258376758
  C   -4.15365534055989      0.23988176907138      1.56523708857017
  C   -2.93088397009463      0.76263604130146      1.98368402199749
  C   -2.34116883332605      1.75805851834756      1.21195746328510
  C   -2.24288106865761      0.24060912723766      3.21463374016262
  C   -1.63651203081342     -1.15185691919455      3.05708354764191
  C   -0.45292730624409     -1.25251555049677      2.11174090296063
  C   0.10289144142823     -2.52661238211139      1.90972445117808
  C   1.19303279269573     -2.82822451894591      1.09043976145077
  C   1.68933001386011     -4.24887986973060      1.04912775866364
  H   2.81584278207178      0.04961576914297     -4.52745746375137
  H   1.65104468947233     -1.25813293033036     -4.50377873380797
  H   1.22375426928691      0.27916373276073     -5.27155059853116
  H   -0.28917879256039      1.43485166697128     -4.00898473417714
  H   -1.24671725432223      3.51477588691435     -2.72754432365467
  H   -2.33275957510718      2.16208367840788     -2.69203784885343
  H   -1.42207716782774      3.71710316340714     -0.22617687664812
  H   -2.90439430135036      4.01433055572417     -1.10879045748476
  H   -4.59563984346116      2.01342422711364     -1.28887901080422
  H   -5.70220549377475      0.28950187780625      0.08366696931599
  H   -4.63843698253813     -0.53218726217500      2.15112683052563
  H   -1.38312813032999      2.15148318425140      1.51590210610812
  H   -1.46354949374895      0.93840910391696      3.51630486626735
  H   -2.95999648341180      0.19312314915503      4.03623605244948
  H   -1.31900043900936     -1.52037411959554      4.03569434919089
  H   -2.39838649978805     -1.85791763149380      2.71987199064608
  H   -0.34885209132663     -3.34659714374894      2.45025482548619
  H   1.60233771140803     -4.63328526603053      0.03251697009366
  H   2.74795330222552     -4.27314960522631      1.30742857904694
  H   1.14583430597691     -4.90675718785768      1.72137657322955
  N   2.69935714177037      0.95372218482595      0.69489860469008
  C   3.17059250021679      0.62583347745242      1.90318605322799
  C   4.20348366922624      1.31953890537252      2.50897309404921
  C   4.77003086705839      2.39349554633039      1.83830748780336
  C   4.28149555231664      2.73466893048612      0.58571153253556
  C   3.24571165337381      1.99005692954464      0.04919944130374
  H   2.69626937930462     -0.21735076309820      2.38453554157834
  H   4.55369159215796      1.02011720523587      3.48616649243255
  H   5.57901942028043      2.95529893018935      2.28462691156792
  H   4.69392254120968      3.56399124482552      0.02955114029004
  H   2.83041252336407      2.21561077687424     -0.92248585545872
  O   -0.64635000544024     -1.39435206650030     -1.18878659001991
  C   -2.05602360374416     -1.21463450562705     -1.03881294313644
  C   -2.60722104243145     -2.61149455683913     -0.78189830068864
  C   -1.56205497711082     -3.54665139128506     -1.42327749831440
  C   -0.48574746660671     -2.59589652566911     -1.94559642626792
  H   -2.21261903203758     -0.51227040586928     -0.23195091098524
  H   -2.46301565593703     -0.78873771822762     -1.96160910154284
  H   -2.68161216544046     -2.79580644784763      0.28705880935759
  H   -3.59906897263435     -2.73269984582420     -1.21176995340679
  H   -1.14680812724075     -4.22427825782661     -0.68152876256108
  H   -1.97940284732624     -4.14771089458231     -2.22833102089557
  H   0.53111439528039     -2.94388984395118     -1.79969490751027
  H   -0.63528464633604     -2.37213885180938     -3.00694642723303
69
Thermodynamically most stable conformer of cis-[Zn(bdhb)(thf)2]
  Zn  -1.01823927745147     -0.15873993076496      0.18360917581515
  O   -1.88150978485946     -1.89839583565745      0.83696678633231
  O   0.73362501209433     -0.74083666150374      1.10609562973852
  O   -0.11587245325302      1.45974651272880     -0.70141815946097
  O   -1.68618893078491      1.03687534022636      1.72211339024585
  C   -2.04541405247469     -4.19856131314375      1.30727500766260
  C   -1.22727433378224     -2.94319395181625      1.17346850206087
  C   0.14778852374646     -3.01449992412990      1.40836445453697
  C   1.05123756240602     -1.94083854118981      1.34827853377776
  C   2.51992015332429     -2.23778417713457      1.56825692135372
  C   3.39252969920121     -1.01864610850744      1.86072034225571
  C   3.56216340844357     -0.06738384888362      0.70824926845874
  C   4.22158277181176     -0.46013258237505     -0.45440232015827
  C   4.34227247597013      0.41491018254612     -1.52626843630034
  C   3.80122552840603      1.69046197481410     -1.45351449038609
  C   3.14873799444901      2.11229170723882     -0.29580981228824
  C   3.05487460263581      1.22657017986131      0.77171633047619
  C   2.50540027420391      3.46553491400754     -0.21938377066932
  C   1.07998035175534      3.49781995476649     -0.80457043484654
  C   0.13530710692465      2.55145050806018     -0.10157803931961
  C   -0.37556102978295      2.94039584978215      1.14402958978946
  C   -1.24442952841162      2.20728264416931      1.96130031951544
  C   -1.72490744664553      2.83332687963723      3.24257250215381
  H   -2.86703580046399     -4.02762660765015      2.00231393216873
  H   -2.49145170603062     -4.44239783632118      0.34231395047300
  H   -1.46183458838872     -5.04872281860746      1.64848786850277
  H   0.55445309002339     -3.98418293058618      1.65762401440018
  H   2.61933185302733     -2.96630804896367      2.37393704378697
  H   2.88342127206679     -2.74839468569578      0.67200484776834
  H   2.98152116936860     -0.48098668831754      2.71418785212582
  H   4.37365204914503     -1.38699439077821      2.16743768435327
  H   4.63812323530238     -1.45774809643862     -0.52693511775893
  H   4.85696489251330      0.09769500409465     -2.42421546620540
  H   3.88657236382389      2.36474867642150     -2.29738523962669
  H   2.53166087866980      1.53905971266463      1.66652910097117
  H   2.46746264627122      3.79789478585274      0.81762260072768
  H   3.10438966068848      4.19425463924204     -0.76656610982503
  H   0.70428214778869      4.51906488412445     -0.73212966811668
  H   1.11425453530879      3.22123673782050     -1.85668869994163
  H   -0.07938798457173      3.91652562298581      1.50014208728912
  H   -1.32589053596828      3.83085982341422      3.40199596228553
  H   -2.81378966524384      2.88461739121563      3.23338431808616
  H   -1.44436622894684      2.19997854060493      4.08413148060045
  O   -2.93137418940560      0.12385433335178     -0.97041055179302
  C   -4.12886766366061      0.39004568866313     -0.21071909256790
  C   -4.32876986555070      1.90536822365364     -0.25604489982613
  C   -3.42520378291034      2.37358480901865     -1.41264758958617
  C   -2.94885995215578      1.07861589723887     -2.04783610779717
  H   -4.95873750956823     -0.13571879088342     -0.68852297886258
  H   -3.97797982319227     -0.01062801667414      0.78466931294697
  H   -5.37453298723019      2.15043469089574     -0.42780900575872
  H   -4.02590744467267      2.36387437680988      0.68086749754118
  H   -3.94920050118064      3.00334556045752     -2.12817492413275
  H   -2.57536800983212      2.93148141859586     -1.02842971252562
  H   -3.64776971648228      0.72520876449048     -2.81121622409570
  H   -1.94928974000579      1.12066519859266     -2.46381712795701
  O   -0.39823654862180     -1.15891125772499     -1.75549101070990
  C   0.98723178136465     -1.09268625003173     -2.17772000350829
  C   1.33794331776570     -2.47203799129380     -2.73784426905408
  C   0.15904505821677     -3.35091498645625     -2.32112862527968
  C   -0.98170798877303     -2.35868782348811     -2.28930365597346
  H   1.08899610211065     -0.30470764291491     -2.92322706850498
  H   1.57609242412720     -0.82192023457840     -1.30929006550036
  H   1.41565009427833     -2.43350927277632     -3.82319616387089
  H   2.28674986287785     -2.83388537256950     -2.34872807210410
  H   -0.02122929872207     -4.17339979419928     -3.01010751669715
  H   0.31390348885472     -3.75874060413640     -1.32408958043648
  H   -1.36512456764764     -2.15799065878052     -3.29456122195725
  H   -1.80721260139443     -2.63624147597460     -1.64300578599728
69
Thermodynamically most stable conformer of trans-[Zn(bdhb)(thf)2]
  Zn  1.29092032890144      0.34125680530568     -0.09005439251100
  O   2.00593553942214      2.26195111700198     -0.03246847725480
  O   0.01680142923101      0.82234617876886      1.45568231298995
  O   0.37943322558855     -1.50620550503903     -0.12200669169312
  O   2.40283733995096     -0.24479822054305     -1.70939092813626
  C   1.76369984802555      4.60354427194277     -0.08890252695241
  C   1.27220515383808      3.24387045757753      0.32776659295979
  C   0.08243740377793      3.15608928874061      1.05526916965837
  C   -0.48261979123720      1.97967971527766      1.57445268217600
  C   -1.77963095078627      2.10721680662967      2.35098024542283
  C   -2.36723320898845      0.79952245738205      2.87714532895090
  C   -2.86397177687604     -0.13858216432856      1.81165067662662
  C   -4.02189159967324      0.14007448235125      1.08715431233502
  C   -4.44068512316500     -0.71531321782790      0.07647075662596
  C   -3.70160867193906     -1.84918630329305     -0.23501135778544
  C   -2.53964002420685     -2.14923225445383      0.47444274960511
  C   -2.15866610009865     -1.29667932612082      1.50472416547220
  C   -1.69396171505988     -3.33978130312462      0.11539301827806
  C   -0.91870623975014     -3.19474252825971     -1.19232289546734
  C   0.18216316203609     -2.15114398410394     -1.19336959500922
  C   0.91700368022075     -1.98361111427836     -2.37790418364077
  C   1.97472552463407     -1.09137175483850     -2.56579217340071
  C   2.69903779006553     -1.09810367109003     -3.88424143681108
  H   2.78186733287891      4.74945587184040      0.27132412502721
  H   1.80208629725776      4.65592101370853     -1.17737435189315
  H   1.13784641138797      5.41115867795346      0.28013875946590
  H   -0.44031443984276      4.08002401221299      1.25937820437313
  H   -1.60838198130123      2.78892506544228      3.18762970582046
  H   -2.50492094520743      2.61640548768563      1.71249435028730
  H   -1.62026401460306      0.29164179465208      3.48504481358390
  H   -3.19255439188988      1.05850075121971      3.54299608829948
  H   -4.59663936686197      1.03119094973015      1.31076275133244
  H   -5.34446465568023     -0.49347273926490     -0.47652612029734
  H   -4.02630696714995     -2.50014096726021     -1.03824410434636
  H   -1.25171253940819     -1.51230014356733      2.04867600432519
  H   -0.99532672548402     -3.54355093120591      0.92535504942055
  H   -2.33141620109309     -4.22069560748105      0.01955491067873
  H   -0.47422704211261     -4.15663419562533     -1.45879317686615
  H   -1.60308633304806     -2.96095124898183     -2.01088891429467
  H   0.65182979754694     -2.61817297105792     -3.21177118862155
  H   2.60449704438837     -0.11894960719534     -4.35443302385944
  H   3.76243024435854     -1.26656687987671     -3.71492805508836
  H   2.32509461093033     -1.85468590376253     -4.56809780261495
  O   2.92311847535431     -0.29951552057303      1.28238174393773
  C   3.13422587133608     -1.71180554245346      1.47546294499235
  C   2.30877204629712     -2.06652429904682      2.70183684964060
  C   2.26699076745772     -0.75636307865418      3.51308237952505
  C   2.94623915334539      0.26972116665993      2.60807256793093
  H   2.82801831886633     -2.21515619138101      0.56511650418548
  H   4.20062005365972     -1.88183110779774      1.64436078970110
  H   1.30690585407942     -2.35989018248121      2.40038735808463
  H   2.75164321147475     -2.89024990319956      3.25706946913102
  H   1.24137647070734     -0.46572157373184      3.72208338502319
  H   2.79232539734751     -0.84302107259166      4.46150672982295
  H   2.44001739504917      1.22697254974176      2.55754287004907
  H   3.98876219348500      0.42677963533515      2.89322258309387
  O   -0.25882246976878      1.14384167176955     -1.56235745467202
  C   -1.66064499112263      0.85475860453606     -1.57646883929009
  C   -1.96413851151394      0.43352438354015     -3.00895398094400
  C   -0.84038840977231      1.08705004079407     -3.83874474941269
  C   0.01883213141044      1.80501949964401     -2.80083518031082
  H   -1.84492935005534      0.09105068692115     -0.83351842945118
  H   -2.21207931246592      1.75832413576342     -1.29939720498113
  H   -1.92683175905878     -0.64901583448307     -3.10001595547225
  H   -2.95517282560242      0.76043833923505     -3.31544207556616
  H   -0.25859204411493      0.32953672943915     -4.35758326672021
  H   -1.22223834785177      1.78344836775937     -4.58203439465461
  H   1.08698500361389      1.73908689253147     -2.97714222117299
  H   -0.26263817673512      2.85881432318046     -2.71107959404074
